# Supplementary material for: Treatment with Leflunomide in Conjunction with Glucocorticoids for Dogs with Immune-Mediated Polyarthritis Is Not Associated with Improved Outcomes: A Retrospective Cohort Study of 93 Dogs from Australia (2017–2024)
Source: Vet Sci. 2024 Nov 1;11(11):537. doi: 10.3390/vetsci11110537 (PMC11599048; doi:10.3390/vetsci11110537)
Supplement: Supplementary file 1 [file vetsci-11-00537-s001.zip]

Archive with 1 entries (1 files):
- vetsci-3242738-supplementary.pdf
